# Supplementary material for: Functional Heatmap: an automated and interactive pattern recognition tool to integrate time with multi-omics assays
Source: BMC Bioinformatics. 2019 Feb 15;20:81. doi: 10.1186/s12859-019-2657-0 (PMC6377781; doi:10.1186/s12859-019-2657-0)
Supplement: Supplementary file 3 — A sample input file Additional file. (TXT 42 kb) [file 12859_2019_2657_MOESM2_ESM.txt]

Probe	Entrez	geneID	geneSymbol	pattern	obs1	pval1	obs2	pval2	obs3	pval3	obs4	pval4	obs5	pval5	obs6	pval6	obs7	pval7
A_43_P10989	24257	1089	Cgm4	-00----	-0.280669897	0.25	-0.012051495	0.25	-0.125398449	0.25	-0.55302194	0.25	-0.579931393	0.25	-0.357599269	0.25	-0.849241382	0.25
A_44_P113430	297554	55454	Csgalnact2	-00--0-	-0.396026876	0.25	0.080667679	0.25	-0.159444867	0.25	-0.483174907	0.25	-0.515082074	0.25	0.21877675	0.25	-0.428490358	0.25
A_42_P510565	363144	NA	Cdhr4	-00--0+	-0.600999302	0.25	-0.249683793	0.25	-0.169366949	0.25	-0.642354163	0.25	-0.869028658	0.25	-0.150197283	0.25	0.410065448	0.25
A_44_P342821	287818	146722	Cd300lf	-00-+0+	-0.707226575	0.25	0.016671555	0.25	-0.075141921	0.25	-0.25759224	0.25	0.685041623	0.25	0.185600186	0.25	0.474102411	0.25
A_44_P340172	311446	54363	Hao1	-00-0--	-0.320728178	0.25	-0.208247389	0.25	0.120240812	0.25	-0.53205329	0.25	0.177009871	0.25	-0.360376552	0.25	-0.354893309	0.25
A_44_P557921	361813	11329	Stk38	-00-0-+	-0.260957659	0.25	-0.11913217	0.25	-0.059219057	0.25	-0.585389933	0.25	0.090887144	0.25	-0.299732474	0.25	0.273435171	0.25
A_44_P390979	171503	8536	Camk1	-00-0+-	-0.42255831	0.25	-0.095912364	0.25	-0.061002404	0.25	-0.262732324	0.25	-0.18706205	0.25	0.500689536	0.25	-0.290499398	0.25
A_44_P159080	361052	81602	Cdadc1	-00-00-	-0.253238161	0.25	-0.094267791	0.25	-0.027235126	0.25	-0.269203319	0.25	-0.194080278	0.25	0.088151814	0.25	-0.423823189	0.25
A_44_P260102	25597	5922	Rasa2	-00-00+	-0.273321143	0.25	0.128237015	0.25	0.1506974	0.25	-0.330062377	0.25	-0.118567579	0.25	-0.131980952	0.25	0.30304561	0.25
A_44_P141767	291908	27324	Tox3	-00+0--	-0.407145006	0.25	0.144408363	0.25	0.048661251	0.25	0.6363748	0.25	0.049965806	0.25	-0.787596669	0.25	-0.89989956	0.25
A_44_P480830	690895	79088	Zfp426	-00+00-	-0.588838418	0.25	-0.031779488	0.25	0.001824868	0.25	0.27989311	0.25	0.060225139	0.25	-0.106289655	0.25	-0.496129314	0.25
A_44_P121517	294706	4064	Cd180	-00+00+	-0.99360428	0.25	0.127810928	0.25	0.007891816	0.25	0.442449222	0.25	0.015581676	0.25	-0.110303997	0.25	1.784571802	0.25
A_44_P213175	291530	80323	Ccdc68	-000-+-	-0.95965107	0.25	-0.235815239	0.25	0.241646328	0.25	0.193887178	0.25	-0.344224283	0.25	0.33258574	0.25	-0.417775582	0.25
A_44_P342538	362353	9747	Fam115a	-000-0-	-0.382839958	0.25	-0.064578983	0.25	0.234184228	0.25	0.130979929	0.25	-0.836019137	0.25	0.199012613	0.25	-0.324226532	0.25
A_44_P452048	293364	144125	Olr217	-000-0+	-0.538509105	0.25	-0.237402594	0.25	-0.158762141	0.25	-0.213137753	0.25	-0.251532007	0.25	-0.201885753	0.25	0.311718286	0.25
A_43_P19738	305468	56478	Eif4enif1	-000+++	-0.326158891	0.25	-0.001803776	0.25	-0.10232116	0.25	-0.055880694	0.25	0.390502415	0.25	0.501999105	0.25	1.002396996	0.25
A_44_P1011664	298019	8727	Ctnnal1	-000+0-	-0.377750691	0.25	0.102370101	0.25	0.044740715	0.25	-0.151143368	0.25	0.263136464	0.25	-0.14203671	0.25	-0.387617957	0.25
A_44_P558119	315851	6785	Elovl4	-000+0+	-0.902364638	0.25	0.158510147	0.25	-0.059082606	0.25	-0.011654966	0.25	0.462981588	0.25	0.219241542	0.25	0.316323853	0.25
A_44_P854615	314196	79944	L2hgdh	-0000--	-0.333281342	0.25	-0.048440562	0.25	-0.180753582	0.25	0.096803071	0.25	-0.094185329	0.25	-0.420908044	0.25	-0.64869412	0.25
A_43_P12178	63889	5729	Ptgdrl	-0000-+	-0.30885518	0.25	0.148163581	0.25	0.145213513	0.25	0.042983009	0.25	0.030039366	0.25	-0.473029107	0.25	0.340138691	0.25
A_44_P338632	25010	4250	Scgb2a1	-0000+-	-0.337930779	0.25	0.067810506	0.25	-0.159796952	0.25	-0.130407814	0.25	-0.071094999	0.25	0.283587466	0.25	-0.287976467	0.25
A_44_P1052006	353251	10942	Prss21	-0000++	-0.919720318	0.25	0.035840706	0.25	0.126559295	0.25	-0.139887873	0.25	0.156761955	0.25	0.267777079	0.25	0.283113848	0.25
A_44_P412816	313304	10735	Stag2	-00000-	-0.74174812	0.25	0.068101251	0.25	-0.203190075	0.25	-0.156600005	0.25	-0.015022617	0.25	-0.205644113	0.25	-0.431974947	0.25
A_44_P433241	295724	NA	Olr454	-00000+	-0.262422366	0.25	0.040698738	0.25	0.032867447	0.25	0.060920801	0.25	0.059733914	0.25	0.223265635	0.25	0.335946304	0.25
A_44_P481381	24171	119	Add2	+++++-+	0.890385582	0.25	1.373493323	0.25	1.351856437	0.25	1.762602451	0.25	1.325693913	0.25	-0.782203728	0.25	1.268447062	0.25
A_44_P138355	100362689	NA	LOC100362689	+++++++	0.864124863	0.25	0.845999342	0.25	0.689106176	0.25	0.934342977	0.25	3.051492886	0.25	1.590996099	0.25	1.890851285	0.25
A_44_P255280	25172	2623	Gata1	+++++++	0.595059116	0.25	0.783236939	0.25	0.504365818	0.25	0.719925469	0.25	1.303950154	0.25	0.410116289	0.25	0.976648032	0.25
A_44_P423004	296390	7335	Ube2v1	+++++++	0.699322108	0.25	0.459382349	0.25	0.400966668	0.25	0.924846063	0.25	0.712918849	0.25	0.272628936	0.25	0.921675151	0.25
A_44_P1037953	24483	3481	Igf2	+++++++	0.461296338	0.25	0.95009853	0.25	1.292387598	0.25	2.364774524	0.25	2.356368214	0.25	0.623219532	0.25	0.718376406	0.25
A_44_P166396	297890	55108	Bsdc1	+++++++	0.754077005	0.25	0.577739503	0.25	0.381527594	0.25	0.560351121	0.25	1.668010185	0.25	0.502492861	0.25	0.970220217	0.25
A_44_P526100	315963	NA	RGD1310507	+++++++	0.588475869	0.25	0.421719015	0.25	0.460590361	0.25	0.319774586	0.25	1.306267096	0.25	1.169456087	0.25	0.754201935	0.25
A_44_P515895	297025	3792	Kel	+++++++	0.367868615	0.25	1.376239691	0.25	0.499267016	0.25	1.755932757	0.25	1.481333986	0.25	0.34186842	0.25	1.669481269	0.25
A_44_P353778	364706	2296	Foxc1	+++++++	1.023770044	0.25	0.617681632	0.25	0.455238587	0.25	1.015178658	0.25	2.424245024	0.25	1.710256212	0.25	1.576213303	0.25
A_42_P527788	294335	56241	Susd2	+++++++	0.299865115	0.25	0.322317679	0.25	0.27000708	0.25	0.681649428	0.25	0.256061031	0.25	0.406413062	0.25	0.50841063	0.25
A_44_P671089	171356	2303	Foxc2	+++++++	0.325358783	0.25	0.56184827	0.25	0.571186342	0.25	1.008651539	0.25	2.984042918	0.25	1.210670202	0.25	1.60691552	0.25
A_44_P574253	300799	23604	Dapk2	+++++++	0.60057608	0.25	0.823257535	0.25	1.199906187	0.25	1.19965534	0.25	1.516236127	0.25	0.260028743	0.25	0.587898006	0.25
A_44_P993671	314772	1833	Epyc	+++++++	0.308833478	0.25	0.362971663	0.25	0.572965893	0.25	0.543078147	0.25	2.897034096	0.25	2.229587124	0.25	1.733740238	0.25
A_44_P1057211	314642	51343	Fzr1	+++++++	0.615357832	0.25	0.574013886	0.25	0.313698833	0.25	0.676669045	0.25	0.787663034	0.25	0.398791082	0.25	1.101345495	0.25
A_44_P547185	25662	3485	Igfbp2	+++++++	0.834542654	0.25	1.407952243	0.25	1.693369895	0.25	2.04309214	0.25	4.418397148	0.25	1.972595387	0.25	1.395847863	0.25
A_42_P784063	25626	3856	Krt8	+++++++	0.475374711	0.25	0.76849061	0.25	0.751498492	0.25	0.57582006	0.25	1.981216248	0.25	1.409275596	0.25	1.308696046	0.25
A_43_P11502	24779	6521	Slc4a1	+++++++	1.001146668	0.25	0.948005729	0.25	0.597427543	0.25	1.086409483	0.25	0.944798917	0.25	0.283029405	0.25	0.914588069	0.25
A_44_P297217	361532	22933	Sirt2	+++++++	0.429036848	0.25	0.255542339	0.25	0.51796587	0.25	0.946115134	0.25	1.837706056	0.25	0.837978271	0.25	0.726213052	0.25
A_44_P344816	308652	54498	Smox	+++++++	0.467885606	0.25	0.423671095	0.25	0.332509594	0.25	0.591926847	0.25	0.735067964	0.25	0.29240693	0.25	0.907796994	0.25
A_43_P14162	24153	2	A2m	+++++++	0.749704185	0.25	0.558831651	0.25	0.95582648	0.25	1.306867055	0.25	1.738186069	0.25	1.278396912	0.25	1.458808924	0.25
A_42_P670371	305095	9911	Tmcc2	+++++++	0.523322658	0.25	1.013077453	0.25	0.296222683	0.25	2.222606687	0.25	1.053296047	0.25	0.496738299	0.25	1.271506846	0.25
A_44_P1030830	315963	NA	RGD1310507	+++++++	0.89745362	0.25	0.349835398	0.25	0.441915009	0.25	0.293994255	0.25	1.278860941	0.25	0.74700005	0.25	1.141650167	0.25
A_44_P794762	682812	25853	LOC682812	+++++++	0.30008844	0.25	0.454812942	0.25	0.438481426	0.25	0.555125641	0.25	0.880414538	0.25	0.492044689	0.25	0.955814348	0.25
A_44_P200617	303689	63893	Ube2o	+++++++	0.635924493	0.25	0.874905807	0.25	0.625282434	0.25	1.351540726	0.25	1.506843262	0.25	1.10619466	0.25	1.013474228	0.25
A_42_P672907	171048	7103	Tspan8	+++++++	0.743922118	0.25	0.275831318	0.25	0.432094431	0.25	0.466752947	0.25	1.05904493	0.25	0.290307185	0.25	0.376352874	0.25
A_44_P715330	287637	201191	Samd14	+++++++	0.369207514	0.25	0.370394973	0.25	0.462233628	0.25	0.426971395	0.25	0.742569115	0.25	0.30360909	0.25	0.336042329	0.25
A_44_P341319	94267	11163	Nudt4	+++++++	0.61518685	0.25	0.304768379	0.25	0.275293399	0.25	0.835237452	0.25	1.030372634	0.25	0.398597164	0.25	0.876888615	0.25
A_42_P531078	300850	NA	Gsta4	+++++++	0.810540318	0.25	1.136160342	0.25	0.317158889	0.25	1.045448192	0.25	1.255745831	0.25	0.316882385	0.25	0.527218004	0.25
A_42_P587720	192208	92745	Slc38a5	+++++++	0.984496894	0.25	0.664962957	0.25	0.846359739	0.25	1.08784247	0.25	0.951016706	0.25	0.458196825	0.25	1.179908476	0.25
A_44_P578654	500088	401409	Rab19	+++++0+	0.466434539	0.25	0.788313378	0.25	0.426043957	0.25	0.495354708	0.25	0.549254078	0.25	-0.148283837	0.25	0.698463811	0.25
A_44_P147020	24306	284541	Cyp4a2	++0++-+	0.474679364	0.25	0.530686919	0.25	-0.175668164	0.25	0.510351249	0.25	1.136855444	0.25	-0.757830823	0.25	1.479325792	0.25
A_43_P16562	360480	29965	RGD1310686	+0++0--	0.274215224	0.25	0.051845713	0.25	0.253261688	0.25	0.493368109	0.25	-0.05911888	0.25	-0.263563298	0.25	-0.554067293	0.25
A_44_P371172	25012	6616	Snap25	+0++0--	0.457838181	0.25	0.076129655	0.25	0.304607553	0.25	1.328290408	0.25	-0.177270041	0.25	-0.464128829	0.25	-2.38905686	0.25
A_44_P116597	89808	6376	Cx3cl1	+0++0--	0.420059643	0.25	0.246230756	0.25	0.293598146	0.25	1.149832549	0.25	0.185837976	0.25	-0.342921917	0.25	-1.527222016	0.25
A_44_P226353	60577	6565	Slc15a2	+0++0--	0.469876123	0.25	-0.082620224	0.25	0.284631003	0.25	0.891704736	0.25	0.225920264	0.25	-0.561361374	0.25	-0.378893258	0.25
A_44_P403458	316642	129807	Neu4	+0++0--	0.65268844	0.25	0.127937671	0.25	0.292163663	0.25	0.46563503	0.25	-0.227250787	0.25	-0.281710839	0.25	-0.331563686	0.25
A_44_P472989	29527	5743	Ptgs2	+0++0--	1.002259575	0.25	-0.229660808	0.25	0.307153111	0.25	0.332722523	0.25	-0.089039897	0.25	-0.409887926	0.25	-0.484134653	0.25
A_42_P706230	192247	124925	Sez6	+0++0--	0.579754222	0.25	0.049249095	0.25	0.362714581	0.25	1.740116641	0.25	-0.135252959	0.25	-0.905867387	0.25	-2.017182345	0.25
A_42_P710738	58835	26227	Phgdh	+0++0--	0.314538674	0.25	0.185761588	0.25	0.318305965	0.25	0.456088783	0.25	-0.188827661	0.25	-0.769211258	0.25	-0.455621931	0.25
A_44_P512996	24191	230	Aldoc	+0++0--	0.601273214	0.25	0.175317308	0.25	0.403718865	0.25	1.645795284	0.25	0.036363087	0.25	-0.3327294	0.25	-1.630600123	0.25
A_44_P376994	29561	4045	Lsamp	+0++0--	1.093393535	0.25	0.219742085	0.25	0.427330727	0.25	0.846581185	0.25	-0.164453171	0.25	-0.87897798	0.25	-1.05691455	0.25
A_44_P269457	140595	10888	Gpr83	+0++0--	0.8471418	0.25	0.105873726	0.25	0.340365087	0.25	0.85767536	0.25	0.14958638	0.25	-0.573773029	0.25	-0.491638097	0.25
A_44_P226908	25576	7533	Ywhah	+0++0--	0.393342982	0.25	-0.080181787	0.25	0.3218459	0.25	0.537228678	0.25	0.221997345	0.25	-0.316627561	0.25	-0.833824352	0.25
A_44_P435781	689560	6262	Ryr2	+0++0--	0.48438527	0.25	0.118695996	0.25	0.468909787	0.25	0.933470418	0.25	0.058198918	0.25	-0.98832216	0.25	-2.027817937	0.25
A_44_P118724	54323	23237	Arc	+0++0--	0.34486986	0.25	-0.063375263	0.25	0.330567434	0.25	1.081637762	0.25	0.060036904	0.25	-0.957680256	0.25	-1.936462938	0.25
A_44_P125710	286937	51555	Pex5l	+0++0--	0.535745177	0.25	0.198692427	0.25	0.514109703	0.25	1.663841844	0.25	0.00477531	0.25	-1.089776757	0.25	-2.757761098	0.25
A_44_P174445	289020	10446	Lrrn2	+0++0--	0.360027466	0.25	0.154465765	0.25	0.287536572	0.25	1.533302536	0.25	0.038166827	0.25	-0.665884253	0.25	-1.258092496	0.25
A_44_P1020311	361948	26960	RGD1562629	+0++0--	0.330314708	0.25	-0.091202282	0.25	0.431348928	0.25	0.552123447	0.25	0.173889045	0.25	-0.311382549	0.25	-0.514116962	0.25
A_44_P321605	501089	NA	LOC501089	+0++0--	0.289302794	0.25	-0.046231774	0.25	0.370303672	0.25	0.979841166	0.25	-0.098825536	0.25	-0.395668841	0.25	-2.373940965	0.25
A_43_P10505	307916	57338	Jph3	+0++0--	1.433090211	0.25	0.214563228	0.25	0.65571438	0.25	1.465389045	0.25	-0.162738388	0.25	-0.363969794	0.25	-2.160071448	0.25
A_44_P1017720	295283	284615	Ankrd34a	+0++0--	0.251937596	0.25	0.10760824	0.25	0.29782792	0.25	0.705073413	0.25	-0.142394296	0.25	-0.810695084	0.25	-1.373506107	0.25
A_44_P550237	29477	4137	Mapt	+0++0--	0.89261996	0.25	0.041685463	0.25	0.833096388	0.25	1.517018204	0.25	-0.108359839	0.25	-0.627342848	0.25	-1.787643012	0.25
A_44_P493606	287005	55450	Camk2n1	+0++0--	1.158460599	0.25	0.103608029	0.25	0.389473814	0.25	1.591854782	0.25	0.239346153	0.25	-0.681155982	0.25	-1.113669791	0.25
A_43_P17786	500281	6419	Setmar	+0++0--	0.503566122	0.25	0.020060923	0.25	0.419484406	0.25	0.566517508	0.25	-0.128854708	0.25	-0.288097231	0.25	-0.26541982	0.25
A_42_P770330	684934	26093	LOC684934	+0++0--	0.521791418	0.25	0.13639948	0.25	0.29664159	0.25	0.629564452	0.25	0.215804157	0.25	-0.617992622	0.25	-1.650769335	0.25
A_42_P485961	24259	1114	Chgb	+0++0--	2.227746583	0.25	0.169337023	0.25	0.659112362	0.25	1.698971266	0.25	0.188459472	0.25	-0.827694812	0.25	-2.86703111	0.25
A_44_P484969	85273	26232	Fbxo2	+0++0--	0.418571125	0.25	0.249491628	0.25	0.331644078	0.25	1.691972243	0.25	0.036918135	0.25	-0.356548056	0.25	-1.382326898	0.25
A_44_P472801	286901	339479	Fam5c	+0++0--	0.531506943	0.25	0.132502739	0.25	0.407956997	0.25	0.293382086	0.25	0.023703151	0.25	-0.387855944	0.25	-1.146027489	0.25
A_44_P233786	29461	7425	Vgf	+0++0--	3.341932584	0.25	0.183994013	0.25	0.942058591	0.25	3.031124722	0.25	0.109951334	0.25	-0.837158026	0.25	-2.462466044	0.25
A_44_P259516	24923	112755	Stx1b	+0++0--	1.211262792	0.25	-0.109044167	0.25	0.317342343	0.25	1.516463857	0.25	-0.015758782	0.25	-0.438709125	0.25	-1.825633725	0.25
A_43_P12779	83834	51299	Nrn1	+0++0--	0.38483573	0.25	-0.172023008	0.25	0.475487963	0.25	0.354247477	0.25	0.15975292	0.25	-0.77369029	0.25	-1.072365622	0.25
A_44_P360501	25450	2560	Gabrb1	+0++0--	0.430824975	0.25	-0.058990588	0.25	0.587722054	0.25	1.18273094	0.25	-0.09188793	0.25	-0.335109747	0.25	-1.211176417	0.25
A_44_P1059903	266711	11178	Lzts1	+0++0--	0.383539784	0.25	-0.063302965	0.25	0.337757232	0.25	1.480863594	0.25	-0.127010363	0.25	-0.779193957	0.25	-2.261155896	0.25
A_44_P220424	367620	NA	MGC116197	+0++0--	0.33509338	0.25	-0.028438753	0.25	0.363935422	0.25	0.759205067	0.25	0.02084802	0.25	-0.77002648	0.25	-2.552905599	0.25
A_44_P180627	691487	NA	LOC691487	+0++0--	0.814226296	0.25	0.21410773	0.25	0.315830255	0.25	0.944074437	0.25	-0.208285052	0.25	-0.483613056	0.25	-1.805992014	0.25
A_44_P100365	24766	6326	Scn2a1	+0++0--	0.615305857	0.25	-0.164253797	0.25	0.421830086	0.25	1.562359254	0.25	0.069159719	0.25	-0.613438807	0.25	-2.802764935	0.25
A_44_P172682	404781	440073	Iqsec3	+0++0--	1.296085557	0.25	-0.151451907	0.25	0.555117906	0.25	2.035818177	0.25	0.103644292	0.25	-0.775817487	0.25	-2.505169952	0.25
A_43_P19411	287585	8493	Ppm1d	+0++0--	0.555903441	0.25	-0.16908819	0.25	0.437362931	0.25	0.427265181	0.25	-0.006083449	0.25	-0.443732173	0.25	-0.254366911	0.25
A_44_P220882	309650	57699	Cpne5	+0++0--	0.615376821	0.25	0.188003109	0.25	0.426316346	0.25	0.585136274	0.25	0.134201985	0.25	-0.345564648	0.25	-1.548473718	0.25
A_43_P14888	25719	6447	Scg5	+0++0--	1.854082757	0.25	0.184815483	0.25	0.394202923	0.25	1.679619556	0.25	0.17867046	0.25	-0.746559789	0.25	-3.058136665	0.25
A_43_P12500	81734	4753	Nell2	+0++0--	1.52777118	0.25	0.238148454	0.25	0.37355477	0.25	1.56136397	0.25	0.088476156	0.25	-0.380075694	0.25	-1.846188087	0.25
A_42_P750488	688843	266812	Nap1l5	+0++0--	1.229329566	0.25	0.24228214	0.25	0.399373977	0.25	1.559760165	0.25	0.20403534	0.25	-0.660408896	0.25	-2.921850958	0.25
A_44_P711117	306264	23243	Ankrd28	+00--0-	0.582475057	0.25	-0.07601156	0.25	0.097979879	0.25	-0.290214929	0.25	-0.300792072	0.25	-0.197071452	0.25	-0.251533776	0.25
A_44_P112192	306264	23243	Ankrd28	+00--0-	0.582475057	0.25	-0.07601156	0.25	0.097979879	0.25	-0.290214929	0.25	-0.300792072	0.25	-0.197071452	0.25	-0.251533776	0.25
A_44_P358258	56763	140890	Srek1	+00-00-	0.293247013	0.25	0.013544764	0.25	0.016653816	0.25	-0.658224166	0.25	-0.192131657	0.25	-0.004619303	0.25	-0.618403161	0.25
A_43_P11721	25651	6403	Selp	+00-00+	0.294752302	0.25	0.128956572	0.25	-0.083311359	0.25	-0.766444564	0.25	-0.052054794	0.25	0.046970493	0.25	0.537993815	0.25
A_44_P337300	25084	3566	Il4ra	+00+-++	0.352403435	0.25	0.214453175	0.25	-0.103029947	0.25	0.330952482	0.25	-0.730782938	0.25	0.784626871	0.25	0.761105022	0.25
A_44_P347230	691491	NA	LOC691491	+00+-0-	0.811945659	0.25	-0.127885827	0.25	-0.012721009	0.25	0.751834376	0.25	-0.391133922	0.25	0.11032248	0.25	-1.266478885	0.25
A_44_P987654	362945	441381	Lrrc24	+00++--	0.384466327	0.25	-0.000815529	0.25	0.147047669	0.25	1.622576439	0.25	0.267390723	0.25	-0.620421431	0.25	-1.72674811	0.25
A_44_P1040966	362945	441381	Lrrc24	+00++--	0.384466327	0.25	-0.000815529	0.25	0.147047669	0.25	1.622576439	0.25	0.267390723	0.25	-0.620421431	0.25	-1.72674811	0.25
A_42_P663871	266708	3001	Gzma	+00++-+	0.458883083	0.01	0.16592954	0.25	0.017288895	0.03	0.330851815	0.06	0.298151034	0.55	-1.010934923	0.66	0.81152478	0.77
A_44_P137846	679869	6934	Tcf7l2	+00++-+	0.522647542	0.01	0.188578333	0.25	-0.127862987	0.03	0.332364827	0.06	0.267432184	0.55	-0.408016472	0.66	0.704067972	0.77
A_44_P157159	301067	54977	Slc25a38	+00++-+	0.385973051	0.01	0.078551616	0.25	0.197155581	0.03	0.280420791	0.06	0.472398185	0.55	-0.504007612	0.66	0.857777592	0.77
A_42_P636761	29252	3004	Gzmm	+00++-+	0.256401881	0.01	0.009585604	0.25	0.019579444	0.03	0.775495859	0.06	0.273449487	0.55	-0.702673443	0.66	0.789188216	0.77
A_43_P16568	302559	NA	Wdr45	+00++-+	0.419923593	0.01	0.229333379	0.25	0.101614822	0.03	0.681357907	0.06	0.810658596	0.55	-0.580648893	0.66	1.078419279	0.77
A_43_P19201	310324	54165	Dcun1d1	+00++-+	0.648728295	0.01	0.225260263	0.25	0.188779077	0.25	0.348414082	0.06	0.737528488	0.55	-0.49693977	0.66	0.800222549	0.77
A_43_P19072	362937	286077	Fam83h	+00++-+	0.671168131	0.01	0.086394368	0.25	0.041137291	0.25	0.363349488	0.06	0.693617268	0.55	-0.470473354	0.66	0.271892308	0.77
A_43_P15923	171563	89797	Nav2	+00++-+	0.384730659	0.01	0.173655859	0.25	0.017445197	0.25	0.336862636	0.06	1.242166226	0.55	-1.029159467	0.66	0.866983393	0.77
A_43_P19071	317368	64840	Porcn	+00++-+	0.466962479	0.01	0.050964548	0.25	-0.192994955	0.25	0.577658539	0.06	1.05773328	0.55	-0.375391899	0.66	1.26973821	0.77
A_44_P311455	432361	9542	Nrg2	+00++-+	0.405175417	0.01	-0.009257622	0.25	0.246114389	0.25	0.490043979	0.06	0.964334694	0.55	-0.652235832	0.66	0.607156548	0.77
A_44_P309523	363417	NA	LOC363417	+00++-+	0.598376954	0.25	0.173221399	0.25	0.054388023	0.03	0.601006214	0.06	0.974849832	0.55	-1.528317219	0.66	0.35458419	0.77
A_44_P416685	405152	NA	Olr1192	+00++-+	0.292784557	0.25	-0.141509608	0.25	-0.199869096	0.03	0.449105315	0.06	0.863484747	0.55	-0.93688306	0.66	0.629197713	0.77
A_44_P511294	313529	79639	Tmem53	+00++-+	0.352508694	0.25	0.05316237	0.25	-0.087666482	0.03	0.541194097	0.06	0.49032686	0.55	-0.394620363	0.66	0.355424101	0.77
A_43_P20418	365018	23174	Zcchc14	+00++-+	0.434211073	0.25	0.160918875	0.25	-0.169167934	0.03	0.735040856	0.06	0.830035789	0.55	-0.398344533	0.66	1.17296069	0.77
A_44_P154182	308445	29785	Cyp2s1	+00++-+	0.61283074	0.25	0.240385127	0.25	-0.073977631	0.03	0.942792825	0.06	0.819370412	0.55	-0.921376297	0.66	1.501877224	0.77
A_44_P423914	502338	259249	Mrgprb2	+00++-+	0.342477095	0.25	0.127654184	0.02	-0.122641879	0.25	0.891307286	0.06	0.590440945	0.55	-0.450446037	0.66	0.580176	0.77
A_44_P498735	287313	343563	Olr1418	+00++-+	0.638155264	0.25	0.002847161	0.02	-0.24272971	0.25	1.102990713	0.06	1.132558152	0.55	-0.46145224	0.66	1.438777541	0.77
A_42_P499546	293711	117245	Hrasls5	+00++-+	0.436070154	0.25	-0.020002453	0.02	-0.14127367	0.25	1.065166135	0.06	0.447859478	0.55	-0.430957618	0.66	1.464254069	0.77
A_44_P402614	293260	NA	Olr124	+00++-+	0.712521636	0.25	0.209657413	0.02	-0.173867548	0.25	0.963213815	0.06	1.036961802	0.55	-0.393996704	0.66	0.968900908	0.77
A_44_P468742	311170	29015	Slc43a3	+00++-+	0.729752665	0.25	0.110741927	0.02	0.136789793	0.25	0.382546764	0.06	0.343839933	0.55	-0.315662919	0.66	0.653283011	0.77
A_44_P402468	25387	408	Arrb1	+00++-+	0.594628052	0.25	-0.005609863	0.02	-0.205801826	0.25	0.42687086	0.06	0.775268892	0.55	-0.283719633	0.66	1.103102284	0.77
A_44_P423641	25476	3965	Lgals9	+00++-+	0.32140555	0.25	0.041442477	0.02	-0.083356296	0.25	0.786786619	0.06	0.625964823	0.55	-0.65877661	0.66	1.530219771	0.77
A_44_P172787	362774	256394	Serpina11	+00++-+	0.388764923	0.25	0.039189931	0.02	-0.132707232	0.25	0.390947193	0.06	1.359415668	0.55	-0.738411828	0.66	0.285024368	0.77
A_44_P384260	59115	4815	Ninj2	+00++-+	0.851147842	0.25	0.025291942	0.02	0.123838115	0.25	1.172942073	0.06	1.064989606	0.55	-0.38254373	0.66	0.892683433	0.77
A_44_P1048543	29446	2691	Ghrh	+00++-+	0.523046464	0.25	-0.055976886	0.02	-0.064192067	0.25	0.906996253	0.06	2.018644159	0.55	-0.886304011	0.66	1.106278684	0.77
A_44_P416824	305858	5015	Otx2	+00++-+	0.28577434	0.25	0.163593881	0.02	-0.104413089	0.25	0.458148686	0.06	0.275041727	0.55	-0.278595101	0.66	1.239947764	0.77
A_44_P362714	304127	571	Bach1	+00++-+	0.345219112	0.25	-0.154245344	0.02	-0.079081933	0.25	0.415381345	0.06	1.009090176	0.55	-0.395079583	0.66	0.932322029	0.77
A_43_P18163	287564	124842	Tmem132e	+00++-+	0.574668949	0.25	0.02268031	0.02	-0.139602956	0.25	1.334640791	0.06	1.252134167	0.55	-0.825030763	0.66	1.162114856	0.77
A_44_P182386	689134	23480	Sec61g	+00++-+	0.354387212	0.25	0.162694282	0.02	0.15900209	0.25	0.54647768	0.06	0.585880898	0.55	-0.387306807	0.66	1.205961639	0.77
A_44_P360804	24561	4350	Mpg	+00++-+	0.530835082	0.25	-0.011907106	0.02	0.235889352	0.25	0.308288547	0.06	0.644811795	0.55	-0.253113601	0.66	1.113974226	0.77
A_44_P489340	405336	NA	Olr1191	+00++-+	0.379632196	0.25	-0.142459133	0.02	0.061106437	0.25	0.529814223	0.06	0.315267587	0.55	-0.290548225	0.66	0.365558902	0.77
A_44_P405726	314623	90007	Midn	+00++-+	0.348526433	0.25	-0.205170086	0.02	-0.0583969	0.25	0.313997801	0.06	0.854539593	0.55	-0.895006228	0.66	0.331424506	0.77
A_44_P1032362	29419	8650	Numb	+00++-+	0.259487614	0.25	0.15350382	0.02	-0.056790424	0.25	1.057567537	0.06	0.844288727	0.55	-0.545295935	0.66	1.652201334	0.77
A_44_P185355	314423	64919	Bcl11b	+00++++	0.441519246	0.25	0.16614326	0.25	-0.051591708	0.25	0.565285954	0.25	0.353869338	0.25	0.257765133	0.25	0.586990113	0.25
A_44_P762133	316539	2043	Epha4	+00++0-	0.402139563	0.25	0.048684165	0.25	0.187022924	0.25	0.662481398	0.25	0.286431415	0.25	0.051847396	0.25	-1.248322878	0.25
A_44_P194474	499573	NA	LOC499573	+00++0+	0.758987291	0.25	0.237715057	0.25	-0.010480819	0.25	0.398640555	0.25	1.023692182	0.25	0.015996927	0.25	0.42909648	0.25
A_44_P137633	29290	134	Adora1	+00+0--	0.445581104	0.25	0.227861312	0.25	0.194418794	0.25	1.066599681	0.25	-0.181979598	0.25	-0.692962705	0.25	-1.126192734	0.25
A_44_P263015	299940	6641	Sntb1	+00+0-+	0.862373336	0.25	0.17555217	0.25	-0.197872203	0.25	0.475873013	0.25	0.203461119	0.25	-0.278109459	0.25	0.938662568	0.25
A_44_P975167	306970	3012	Hist1h2an	+00+0++	0.554641304	0.25	0.142625663	0.25	0.024014188	0.25	0.261771575	0.25	0.002142431	0.25	0.308594873	0.25	0.641401976	0.25
A_44_P243004	300186	347902	Amigo2	+00+00-	0.904033036	0.25	-0.152760952	0.25	0.059581719	0.25	0.272297713	0.25	0.223428771	0.25	0.202640797	0.25	-0.443813612	0.25
A_44_P494066	302044	NA	Olr959	+00+00+	0.435575039	0.25	0.12637633	0.25	-0.128998961	0.25	0.288404161	0.25	0.015375686	0.25	-0.011102725	0.25	0.270657787	0.25
A_44_P427028	363252	79137	Fam134a	+000-+-	0.314121417	0.25	0.053141168	0.25	0.230767008	0.25	-0.052445626	0.25	-0.874684216	0.25	0.901079102	0.25	-0.576272726	0.25
A_43_P16718	291689	8697	Cdc23	+000-0-	0.360092096	0.25	-0.066635956	0.25	0.226784848	0.25	-0.20801439	0.25	-0.605228798	0.25	-0.09216587	0.25	-0.422416973	0.25
A_43_P16786	293703	84304	Nudt22	+000-0+	0.36111048	0.25	0.088776534	0.25	0.039494601	0.25	-0.214966685	0.25	-0.962743359	0.25	0.093761904	0.25	0.310365304	0.25
A_44_P714246	680426	55284	LOC680426	+000+-+	0.277866763	0.25	-0.240631552	0.25	-0.129932746	0.25	-0.148059402	0.25	0.499556692	0.25	-0.560413925	0.25	0.996588179	0.25
A_44_P869099	680222	NA	LOC680222	+000+++	0.509690131	0.25	0.05077345	0.25	0.024888497	0.25	-0.047961281	0.25	0.514554308	0.25	0.258606807	0.25	1.070593726	0.25
A_44_P703456	501158	79582	Spag16	+000+0-	0.263719926	0.25	0.030449239	0.25	-0.081595158	0.25	0.185279491	0.25	0.552876441	0.25	-0.051264956	0.25	-0.297749712	0.25
A_44_P279650	60583	3713	Ivl	+000+0+	0.838595591	0.25	0.134423074	0.25	0.126652708	0.25	0.182717869	0.25	0.548309047	0.25	0.086490565	0.25	0.389953762	0.25
A_44_P171420	311487	10621	Polr3f	+0000--	0.295153391	0.25	0.18514097	0.25	0.136588428	0.25	0.11028038	0.25	-0.027809555	0.25	-0.384845336	0.25	-0.30715209	0.25
A_44_P179882	405312	NA	Olr1292	+0000-+	0.548398415	0.25	0.139225942	0.25	-0.046744124	0.25	-0.085846331	0.25	-0.029668876	0.25	-0.413391536	0.25	0.287375798	0.25
A_44_P475744	294900	7163	Tpd52	+0000+-	0.27940269	0.25	-0.20007066	0.25	0.215160648	0.25	-0.103466709	0.25	-0.032507887	0.25	0.888859491	0.25	-0.834792035	0.25
A_44_P328090	282582	81029	Wnt5b	+0000++	1.136644902	0.25	0.155805732	0.25	0.081054847	0.25	0.171030565	0.25	0.015885953	0.25	0.871767611	0.25	0.484854554	0.25
A_44_P302399	502421	222553	Slc35f1	+00000-	0.321868801	0.25	0.205949204	0.25	0.00085282	0.25	0.194937958	0.25	0.183005391	0.25	-0.043417019	0.25	-0.316192072	0.25
A_44_P520943	308441	56915	Exosc5	+00000+	0.435154839	0.25	-0.048830763	0.25	0.029296255	0.25	0.228864928	0.25	0.023525065	0.25	0.123423665	0.25	0.506109916	0.25
A_44_P253253	302377	NA	RGD1560455	0-0-00-	-0.034428912	0.25	-0.280342888	0.25	0.010722678	0.25	-0.286398547	0.25	-0.175399883	0.25	0.122091593	0.25	-0.845308932	0.25
A_42_P655425	294711	23398	Ppwd1	0-0-000	-0.066251558	0.25	-0.284214859	0.25	0.043051122	0.25	-0.43320209	0.25	-0.238445731	0.25	-0.105281693	0.25	-0.248346126	0.25
A_44_P222030	353305	6926	Tbx3	0-00-00	0.112421578	0.25	-0.272065257	0.25	-0.204388989	0.25	0.11115745	0.25	-0.403720366	0.25	-0.013345654	0.25	-0.075765025	0.25
A_43_P19599	303970	56987	Bbx	0-000+0	-0.002096908	0.25	-0.402610579	0.25	-0.085304184	0.25	-0.014428314	0.25	0.072698739	0.25	0.449677895	0.25	0.142566148	0.25
A_44_P331706	313811	25822	Dnajb5	0-0000-	0.021980828	0.25	-0.298888902	0.25	0.0506266	0.25	0.049529718	0.25	-0.091468401	0.25	0.132630086	0.25	-0.930064747	0.25
A_44_P131311	287788	10350	Abca9	0-00000	-0.038227338	0.25	-0.254173989	0.25	-0.155850329	0.25	-0.147429715	0.25	0.01444979	0.25	0.037299694	0.25	-0.120713609	0.25
A_44_P199381	298892	NA	RGD1565679	0+00-00	0.101661497	0.25	0.356723952	0.25	-0.004900439	0.25	0.101843721	0.25	-0.45113849	0.25	0.000493604	0.25	0.036659742	0.25
A_44_P225891	24592	4763	Nf1	0+00+00	-0.212210686	0.25	0.416585035	0.25	0.027948765	0.25	0.078428902	0.25	0.358755877	0.25	-0.131429285	0.25	0.092088075	0.25
A_42_P703647	362638	978	Cda	0+000-0	0.046832213	0.25	0.637484503	0.25	0.051443115	0.25	-0.193420701	0.25	0.008785463	0.25	-0.531843115	0.25	-0.00259758	0.25
A_43_P19065	309167	399909	Pcnxl3	0+000++	0.020079679	0.25	0.275117638	0.25	-0.026903137	0.25	-0.074022332	0.25	0.201559688	0.25	0.344328146	0.25	0.399072012	0.25
A_44_P121187	24766	6326	Scn2a1	0+0000-	-0.199424229	0.25	0.296971604	0.25	0.160766912	0.25	0.210919762	0.25	0.138239412	0.25	0.177619008	0.25	-0.67320004	0.25
A_42_P687171	298139	NA	LOC298139	0+0000+	0.037903904	0.25	0.268257964	0.25	-0.170534771	0.25	-0.002786946	0.25	-0.247807546	0.25	0.118830651	0.25	0.69115412	0.25
A_44_P883430	502784	285513	RGD1565690	0+00000	-0.033312595	0.25	0.412895584	0.25	0.202070481	0.25	-0.043242282	0.25	-0.086374656	0.25	-0.033067924	0.25	0.083301505	0.25
A_44_P134584	360678	396	Arhgdia	00-00+0	0.140232748	0.25	-0.053360571	0.25	-0.278025993	0.25	0.1163386	0.25	-0.17406323	0.25	0.652005252	0.25	0.060280372	0.25
A_43_P12924	114628	64240	Abcg5	00-000+	-0.023804064	0.25	-0.05527878	0.25	-0.313128505	0.25	-0.016649172	0.25	0.168552699	0.25	0.028758495	0.25	0.368735584	0.25
A_44_P410378	299207	11161	RGD1310769	00-0000	0.243691241	0.25	0.245373999	0.25	-0.44863704	0.25	-0.169416952	0.25	-0.176415842	0.25	-0.178392919	0.25	-0.202267405	0.25
A_42_P814081	362575	NA	Med8	00+-+0-	-0.006775297	0.25	-0.094893672	0.25	0.341244673	0.25	-0.465785097	0.25	0.345816237	0.25	-0.165516861	0.25	-0.49923587	0.25
A_43_P20794	361686	114879	Osbpl5	00+-0+0	-0.232909003	0.25	0.133860183	0.25	0.353908846	0.25	-0.312544401	0.25	-0.170286175	0.25	0.717672774	0.25	-0.018680289	0.25
A_42_P626008	311325	90417	Traf4af1	00+-00-	-0.054415484	0.25	-0.065204583	0.25	0.292837587	0.25	-0.254382325	0.25	-0.0744519	0.25	0.011663279	0.25	-0.2530623	0.25
A_44_P123333	25664	5468	Pparg	00+-000	-0.004898085	0.25	-0.107954794	0.25	0.318332466	0.25	-0.357826741	0.25	-0.00012381	0.25	-0.211230252	0.25	-0.211062431	0.25
A_44_P180319	289855	114800	Ccdc85a	00+00--	0.015031876	0.25	0.119189634	0.25	0.254894917	0.25	0.231990802	0.25	0.199491073	0.25	-0.497286967	0.25	-0.385295427	0.25
A_44_P191924	56718	2475	Mtor	00+00+-	0.18157861	0.25	-0.040842625	0.25	0.26951718	0.25	-0.117871073	0.25	-0.134605432	0.25	0.2902189	0.25	-0.448180383	0.25
A_44_P487530	365924	148534	Tmem56	00+00+0	0.241379299	0.25	0.184010842	0.25	0.431297035	0.25	-0.015869657	0.25	-0.024233626	0.25	0.34299433	0.25	0.170451362	0.25
A_44_P1035872	361473	54516	Mtrf1l	00+000-	-0.194187783	0.25	-0.109954465	0.25	0.286602263	0.25	-0.17819488	0.25	-0.09845039	0.25	-0.248470541	0.25	-0.299785662	0.25
A_43_P12328	64831	3658	Ireb2	00+0000	-0.24175959	0.25	-0.157723238	0.25	0.274947461	0.25	-0.02164072	0.25	-0.079011542	0.25	0.200829733	0.25	-0.049591155	0.25
A_44_P510662	56064	27020	Nptn	000----	0.138756987	0.25	-0.162165115	0.25	0.112584196	0.25	-0.501980492	0.25	-0.803066041	0.25	-0.301296368	0.25	-0.681413902	0.25
A_42_P546775	298782	55622	Ttc27	000---0	0.132301931	0.25	-0.114356409	0.25	0.023884312	0.25	-0.711199362	0.25	-0.271617792	0.25	-0.518695175	0.25	0.103212776	0.25
A_44_P412672	690777	55680	Rufy2	000--+-	0.068021881	0.25	0.070356154	0.25	-0.184546592	0.25	-0.292747942	0.25	-0.360990064	0.25	0.271871743	0.25	-0.693140417	0.25
A_43_P23023	361790	170954	Ppp1r18	000--++	0.214673627	0.25	-0.036465365	0.25	0.175422875	0.25	-0.763004081	0.25	-0.894568816	0.25	0.709612129	0.25	0.710784674	0.25
A_44_P511248	366057	NA	Gapdh-ps1	000--+0	0.162765617	0.25	0.164987134	0.25	0.107088041	0.25	-0.982856007	0.25	-1.71692721	0.25	0.718983911	0.25	0.109282312	0.25
A_44_P926632	367714	6102	Rp2	000--0-	0.140789414	0.25	-0.140853948	0.25	-0.043177591	0.25	-0.81622182	0.25	-0.421686485	0.25	-0.031212804	0.25	-0.521373078	0.25
A_42_P809733	363020	56935	RGD1309410	000--0+	-0.045887375	0.25	-0.104002765	0.25	0.005563721	0.25	-0.588514227	0.25	-0.744694042	0.25	0.133363935	0.25	0.679785877	0.25
A_44_P535742	63868	3329	Hspd1	000--00	0.187817308	0.25	0.236225609	0.25	0.184167694	0.25	-0.566626924	0.25	-1.276966911	0.25	-0.055003989	0.25	-0.159985365	0.25
A_44_P541426	296472	6725	Srms	000-+-+	0.24309945	0.25	-0.120593807	0.25	0.093848936	0.25	-0.415051117	0.25	0.995681437	0.25	-0.438894156	0.25	0.263367259	0.25
A_44_P116261	66020	26330	Gapdhs	000-+-0	0.078223783	0.25	-0.082374743	0.25	-0.167227608	0.25	-0.303233211	0.25	0.544955572	0.25	-0.709244914	0.25	0.096222694	0.25
A_42_P547027	292485	2519	Fuca2	000-++0	0.163524879	0.25	-0.132836274	0.25	-0.062850272	0.25	-0.34740382	0.25	0.506463057	0.25	0.656419151	0.25	-0.05342091	0.25
A_43_P15808	299509	4640	Myo1a	000-+0-	-0.039704343	0.25	0.096328201	0.25	0.179115844	0.25	-0.390184941	0.25	1.039116913	0.25	-0.118624237	0.25	-0.289561645	0.25
A_44_P1013248	680434	165545	Dqx1	000-+0+	-0.133374109	0.25	0.019438595	0.25	0.063350464	0.25	-0.464174213	0.25	0.270938075	0.25	0.046858374	0.25	0.480945864	0.25
A_43_P15701	81756	5872	Rab13	000-+00	-0.022047111	0.25	0.096963933	0.25	0.244436839	0.25	-0.373513574	0.25	0.47336281	0.25	-0.003576648	0.25	-0.067188919	0.25
A_44_P224793	305021	51097	Sccpdh	000-0--	0.133301349	0.25	0.193749061	0.25	0.220422325	0.25	-0.359017632	0.25	0.040250727	0.25	-0.375484987	0.25	-0.495196544	0.25
A_42_P683837	364705	5269	Serpinb6b	000-0-+	0.015328007	0.25	0.131770918	0.25	0.034969842	0.25	-0.58236079	0.25	-0.139167903	0.25	-0.433427798	0.25	0.63247349	0.25
A_43_P17475	297504	9695	Edem1	000-0-0	0.190786039	0.25	0.056913563	0.25	0.141049372	0.25	-0.271971012	0.25	-0.198991228	0.25	-0.378665783	0.25	0.001028152	0.25
A_44_P457218	364995	55794	Ddx28	000-0+-	0.195108808	0.25	0.15986762	0.25	0.242134019	0.25	-0.260877324	0.25	-0.073632604	0.25	0.274412052	0.25	-0.592466131	0.25
A_44_P1012748	360549	57048	Plscr3	000-0++	0.180209263	0.25	-0.16525995	0.25	-0.161762338	0.25	-0.323209125	0.25	-0.08054323	0.25	0.35596673	0.25	0.479519337	0.25
A_44_P338970	25096	5337	Pld1	000-0+0	0.082186018	0.25	0.009389193	0.25	-0.011304794	0.25	-0.29524155	0.25	-0.156056822	0.25	0.439914454	0.25	0.153378163	0.25
A_43_P15662	64678	7037	Tfrc	000-00-	-0.06143354	0.25	0.115245906	0.25	0.206702924	0.25	-0.385633176	0.25	-0.141613142	0.25	0.220507329	0.25	-0.576482394	0.25
A_44_P387365	304007	79598	Cep97	000-00+	-0.072070332	0.25	0.06734549	0.25	0.188243235	0.25	-0.302542354	0.25	-0.168685812	0.25	-0.097543964	0.25	0.433345243	0.25
A_44_P276435	116631	10	Nat1	000-000	-0.1956269	0.25	-0.123057604	0.25	-0.006171528	0.25	-0.580481767	0.25	0.022045348	0.25	0.003470703	0.25	-0.020092756	0.25
A_44_P334953	81730	9638	Fez1	000+---	0.170391526	0.25	-0.242186015	0.25	-0.125349881	0.25	0.433428657	0.25	-1.160797313	0.25	-0.849010219	0.25	-1.970516485	0.25
A_44_P459202	117552	25930	Ptpn23	000+-++	0.219225828	0.25	-0.170637722	0.25	-0.13020886	0.25	1.053503188	0.25	-0.346030916	0.25	0.823784198	0.25	0.533742623	0.25
A_44_P140266	310732	55356	Slc22a15	000+-+0	0.138807061	0.25	-0.037796727	0.25	0.005054692	0.25	0.324256392	0.25	-0.800004412	0.25	0.69681055	0.25	-0.090126887	0.25
A_44_P139894	25022	2263	Fgfr2	000+-0-	0.249364055	0.25	0.23474285	0.25	-0.078511968	0.25	0.480270463	0.25	-0.328832891	0.25	0.058120872	0.25	-0.385768196	0.25
A_44_P386757	289295	NA	Vom2r30	000+-0+	0.023549078	0.25	0.040161536	0.25	0.200465066	0.25	0.494701095	0.25	-0.587439348	0.25	0.215035744	0.25	0.748328789	0.25
A_44_P829841	309686	23275	Pofut2	000+-00	0.169120933	0.25	-0.095837789	0.25	0.156462413	0.25	0.45416578	0.25	-0.441596543	0.25	0.0213968	0.25	0.181686659	0.25
A_44_P293226	301113	79085	Slc25a23	000++--	0.147517193	0.25	0.076233415	0.25	0.109676066	0.25	0.364249208	0.25	0.626291026	0.25	-0.450708914	0.25	-0.630873551	0.25
A_44_P255905	303247	8711	Tnk1	000++-+	-0.13021154	0.25	0.190807412	0.25	-0.224190934	0.25	0.590025577	0.25	0.617635141	0.25	-0.67784599	0.25	0.411755003	0.25
A_44_P520642	298164	NA	RGD1563975	000++-0	-0.008801207	0.25	0.233685326	0.25	0.128817908	0.25	0.368729937	0.25	0.924590113	0.25	-0.357760989	0.25	-0.229157301	0.25
A_44_P391982	303439	23531	Mmd	000+++-	0.20583074	0.25	0.128000472	0.25	0.241835921	0.25	0.798665412	0.25	0.338095139	0.25	0.331627997	0.25	-0.396892478	0.25
A_44_P501142	78968	6720	Srebf1	000++++	0.226011662	0.25	0.185168658	0.25	0.227394383	0.25	0.61678115	0.25	0.727014355	0.25	0.859562708	0.25	0.638487665	0.25
A_42_P781006	50690	6535	Slc6a8	000+++0	-0.130002805	0.25	-0.128892224	0.25	-0.010458027	0.25	0.310771215	0.25	0.57108051	0.25	0.406738731	0.25	0.172516302	0.25
A_43_P12995	117023	3787	Kcns1	000++0-	-0.056843852	0.25	-0.028873655	0.25	0.077498442	0.25	0.562811379	0.25	0.632072101	0.25	0.061052034	0.25	-0.479167583	0.25
A_44_P930130	362455	57613	RGD1306151	000++0+	0.014976445	0.25	0.179027959	0.25	0.081001999	0.25	1.461397347	0.25	0.634139944	0.25	-0.018254454	0.25	0.374174007	0.25
A_44_P403209	294318	114781	Btbd9	000++00	-0.230892726	0.25	-0.003716706	0.25	0.062521745	0.25	1.272905072	0.25	0.741531706	0.25	0.162522759	0.25	-0.233100206	0.25
A_44_P762003	295365	57463	Amigo1	000+0--	-0.242717313	0.25	0.128287269	0.25	0.130511875	0.25	0.808824486	0.25	-0.23227111	0.25	-0.358276638	0.25	-0.799022025	0.25
A_44_P220519	315691	84894	Lingo1	000+0-+	0.034071044	0.25	-0.099311938	0.25	0.053696829	0.25	0.558516899	0.25	-0.212156195	0.25	-0.427577893	0.25	0.696855898	0.25
A_44_P1000400	301126	9667	LOC301126	000+0-0	-0.011924472	0.25	0.139300508	0.25	0.048350054	0.25	0.453014168	0.25	-0.035251645	0.25	-0.368762524	0.25	0.003164693	0.25
A_44_P492888	294674	8507	Enc1	000+0+-	0.058621282	0.25	-0.001755494	0.25	-0.110692199	0.25	0.277052264	0.25	0.078528261	0.25	1.162783272	0.25	-2.248202242	0.25
A_44_P147349	307305	93166	Prdm6	000+0++	-0.006091587	0.25	-0.077907605	0.25	0.17012897	0.25	0.269069037	0.25	-0.113388927	0.25	0.558561811	0.25	0.736516012	0.25
A_42_P611561	292787	55957	Lin37	000+0+0	0.060921969	0.25	-0.233011726	0.25	-0.015470684	0.25	0.490302407	0.25	-0.193167889	0.25	0.424038996	0.25	-0.033676509	0.25
A_44_P386543	310652	11022	Tdrkh	000+00-	0.08662185	0.25	-0.019241511	0.25	-0.0450643	0.25	1.043109963	0.25	-0.042538988	0.25	-0.2323503	0.25	-0.641951104	0.25
A_44_P382053	304965	84824	Fcrla	000+00+	-0.162558239	0.25	0.141485968	0.25	-0.038691677	0.25	0.419205009	0.25	-0.051526989	0.25	0.026493672	0.25	1.036288002	0.25
A_44_P445124	295769	219464	Olr516	000+000	-0.043165622	0.25	0.222695764	0.25	-0.005081972	0.25	0.445466454	0.25	-0.13541764	0.25	-0.196560265	0.25	0.042191252	0.25
A_42_P660068	83519	8504	Pex3	0000---	0.177753776	0.25	-0.147355088	0.25	0.038519798	0.25	0.19846428	0.25	-0.321167157	0.25	-0.307796066	0.25	-0.524215418	0.25
A_44_P281523	302400	1046	Cdx4	0000--+	-0.150213123	0.25	0.011366427	0.25	0.15973294	0.25	0.224487715	0.25	-0.348214322	0.25	-0.484977803	0.25	0.750005452	0.25
A_44_P1040710	100361845	NA	LOC100361845	0000--0	-0.007403391	0.25	-0.152577906	0.25	0.064162062	0.25	-0.200635562	0.25	-0.593953644	0.25	-0.354001245	0.25	0.032772021	0.25
A_42_P620285	373542	10494	Stk25	0000-+-	-0.193562819	0.25	-0.228878831	0.25	0.040132608	0.25	-0.180314806	0.25	-0.284773209	0.25	0.541928555	0.25	-0.389170671	0.25
A_44_P311821	361436	NA	Afg3l1	0000-++	-0.019005801	0.25	-0.049763047	0.25	0.069120217	0.25	-0.094484343	0.25	-0.850992289	0.25	0.439140985	0.25	0.358524264	0.25
A_44_P300270	360745	8216	Lztr1	0000-+0	0.027992823	0.25	0.079591546	0.25	0.12685801	0.25	-0.202548137	0.25	-1.288237421	0.25	0.355125418	0.25	0.192018767	0.25
A_43_P18841	301509	7145	Tns1	0000-0-	-0.089185318	0.25	-0.096187531	0.25	-0.127417542	0.25	-0.060070298	0.25	-0.284336671	0.25	0.058996535	0.25	-0.297567513	0.25
A_43_P15449	29500	6555	Slc10a2	0000-0+	-0.076068414	0.25	0.121723959	0.25	-0.147431013	0.25	-0.248849795	0.25	-0.447089164	0.25	-0.213120301	0.25	0.47588314	0.25
A_42_P594008	171145	8891	Eif2b3	0000-00	0.151741148	0.25	0.14736801	0.25	0.150581683	0.25	-0.081147452	0.25	-1.046542964	0.25	0.010436801	0.25	-0.117848949	0.25
A_44_P348244	353255	55191	Nadsyn1	0000+--	-0.002407045	0.25	0.029641072	0.25	-0.116255639	0.25	0.209597524	0.25	0.525641373	0.25	-0.282400025	0.25	-0.282200484	0.25
A_44_P267554	315920	340547	Vsig1	0000+-+	-0.017445196	0.25	-0.209786444	0.25	0.008632837	0.25	0.013339162	0.25	0.479103405	0.25	-0.318747083	0.25	0.952733496	0.25
A_44_P304449	308394	1089	Psg16	0000+-0	0.214633711	0.25	-0.102092958	0.25	-0.118008708	0.25	0.193829848	0.25	0.561757922	0.25	-0.482106641	0.25	-0.0453313	0.25
A_44_P459918	300721	55466	Dnaja4	0000++-	0.123615024	0.25	0.16359223	0.25	0.207245901	0.25	-0.095193438	0.25	1.521955273	0.25	0.468732161	0.25	-0.358957596	0.25
A_44_P109455	24424	2944	Gstm2	0000+++	0.084411014	0.25	-0.035238386	0.25	-0.118993451	0.25	0.01960529	0.25	0.305434284	0.25	0.620573452	0.25	0.825518005	0.25
A_44_P280799	404852	NA	Olr613	0000++0	0.051651753	0.25	0.100462273	0.25	-0.056834046	0.25	0.156350333	0.25	0.261119286	0.25	0.328442665	0.25	-0.042421509	0.25
A_43_P13566	304941	57645	Pogk	0000++0	0.192144566	0.25	0.213662115	0.25	-0.231656936	0.25	-0.188564739	0.25	0.996567671	0.25	0.894067659	0.25	-0.195200724	0.25
A_42_P671285	301056	10217	Ctdspl	0000++0	-0.215089419	0.25	-0.244873544	0.25	0.165965513	0.25	-0.082083405	0.25	0.640064749	0.25	0.67721243	0.25	0.237271607	0.25
A_44_P119666	363675	10948	Stard3	0000++0	-0.038328821	0.25	0.158172197	0.25	0.090905592	0.25	-0.191859362	0.25	0.516308271	0.25	0.289129526	0.25	0.064457556	0.25
A_44_P451071	170538	5580	Prkcd	0000++0	0.244338525	0.25	0.143587852	0.25	0.171259368	0.25	-0.154562616	0.25	0.256621925	0.25	0.266013284	0.25	0.245510224	0.25
A_44_P320617	24851	NA	Tpm1	0000++0	-0.140025363	0.25	-0.15135887	0.25	0.094829302	0.25	-0.227855815	0.25	0.843996128	0.25	0.568565333	0.25	0.009097396	0.25
A_44_P198987	308908	160298	RGD1561034	0000++0	0.131065212	0.25	-0.005008825	0.25	0.117704114	0.25	-0.020138881	0.25	0.328552203	0.25	0.336891573	0.25	-0.128768082	0.25
A_43_P20056	303350	84282	Rnf135	0000++0	-0.126714741	0.25	0.035974107	0.25	0.230552811	0.25	0.189694594	0.25	0.25658877	0.25	0.671337343	0.25	-0.050971744	0.25
A_44_P483334	362672	57470	Lrrc47	0000++0	0.043949304	0.25	-0.027432637	0.25	0.037634705	0.25	-0.034745513	0.25	0.27427429	0.25	0.739603605	0.25	0.073718164	0.25
A_43_P11603	25354	6755	Sstr5	0000++0	0.033781476	0.25	-0.180325997	0.25	0.108837916	0.25	0.008466558	0.25	0.782711316	0.25	0.372421252	0.25	0.101794053	0.25
A_42_P796502	29540	51478	Hsd17b7	0000++0	0.029876014	0.25	0.15986803	0.25	0.15747218	0.25	-0.068120997	0.25	0.773258375	0.25	0.496685671	0.25	0.087546281	0.25
A_44_P589393	301062	9941	Exog	0000++0	0.146616009	0.25	0.006932898	0.25	0.044563221	0.25	-0.097415861	0.25	0.514943585	0.25	0.273956217	0.25	-0.106189508	0.25
A_44_P271248	291990	84342	Cog8	0000++0	-0.046034126	0.25	-0.016014026	0.25	0.129863078	0.25	0.017194221	0.25	0.256892618	0.25	0.560761454	0.25	0.208335254	0.25
A_44_P637299	29454	10220	Gdf11	0000++0	0.172332132	0.25	0.034077416	0.25	0.139141267	0.25	0.249966755	0.25	0.609051854	0.25	0.465641335	0.25	-0.108483283	0.25
A_44_P456642	299850	10540	Dctn2	0000++0	0.151742143	0.25	0.041335565	0.25	0.075383516	0.25	0.109958273	0.25	0.425564124	0.25	0.346301874	0.25	0.201552329	0.25
A_44_P352513	500364	8082	Sspn	0000++0	0.187758073	0.25	-0.012546273	0.25	-0.096490556	0.25	0.055244954	0.25	0.568957522	0.25	0.412727324	0.25	0.156174636	0.25
A_44_P274700	366783	91801	Alkbh8	0000++0	-0.032799843	0.25	-0.032262978	0.25	0.190213939	0.25	-0.091349498	0.25	0.560314777	0.25	0.325738125	0.25	0.104237051	0.25
A_43_P12736	25097	5338	Pld2	0000++0	0.056697513	0.25	-0.058592099	0.25	0.12702904	0.25	-0.118143988	0.25	0.34493168	0.25	0.361199012	0.25	0.210238292	0.25
A_44_P121351	24318	1813	Drd2	0000++0	0.223140827	0.25	-0.084854122	0.25	-0.071000669	0.25	0.138434415	0.25	0.26335084	0.25	0.338393172	0.25	0.221720191	0.25
A_44_P145970	316325	9394	Hs6st1	0000++0	-0.085047329	0.25	-0.037188036	0.25	-0.004050466	0.25	-0.133661525	0.25	0.674859715	0.25	0.361780228	0.25	-0.059584208	0.25
A_44_P259644	497934	54785	LOC497934	0000++0	0.002563836	0.25	-0.011250542	0.25	0.118978349	0.25	0.142576723	0.25	0.388381436	0.25	0.550187413	0.25	0.024587763	0.25
A_42_P714875	292696	1209	Clptm1	0000++0	0.017338954	0.25	0.167568658	0.25	-0.040723457	0.25	0.136764521	0.25	0.259943322	0.25	0.655480632	0.25	0.10243978	0.25
A_44_P276837	362346	136242	Prss37	0000++0	0.228995368	0.25	-0.16032151	0.25	0.143623517	0.25	-0.171553653	0.25	0.556674553	0.25	0.338394819	0.25	-0.237990187	0.25
A_43_P21176	363073	26035	Glce	0000++0	0.169316587	0.25	0.034685784	0.25	0.140883133	0.25	-0.130373711	0.25	0.534490565	0.25	0.359926413	0.25	0.042800777	0.25
A_44_P515548	288568	29992	Pilra	0000++0	-0.235061553	0.25	-0.114180436	0.25	0.160638297	0.25	-0.227881065	0.25	0.649519686	0.25	0.74813734	0.25	0.151797989	0.25
